# Supplementary material for: Magnetic Titanium Dioxide Nanocomposites as a Recyclable SERRS Substrate for the Ultrasensitive Detection of Histidine
Source: Molecules. 2024 Jun 19;29(12):2906. doi: 10.3390/molecules29122906 (PMC11206314; doi:10.3390/molecules29122906)
Supplement: Supplementary file 1 [file molecules-29-02906-s001.zip]

Archive with 1 entries (1 files):
- molecules-3042337-SI.pdf
